# Supplementary material for: Octocrylene: From Sunscreens to the Degradation Pathway during Chlorination Processes: Formation of Byproducts and Their Ecotoxicity Assessment
Source: Molecules. 2022 Aug 19;27(16):5286. doi: 10.3390/molecules27165286 (PMC9415856; doi:10.3390/molecules27165286)
Supplement: Supplementary file 1 [file molecules-27-05286-s001.zip]

Archive with 1 entries (1 files):
- molecules-1854053-supplementary.pdf
